# Supplementary material for: Ultra-Low Pt Loading in PtCo Catalysts for the Hydrogen Oxidation Reaction: What Role Do Co Nanoparticles Play?
Source: Nanomaterials (Basel). 2021 Nov 22;11(11):3156. doi: 10.3390/nano11113156 (PMC8625230; doi:10.3390/nano11113156)
Supplement: Supplementary file 1 [file nanomaterials-11-03156-s001.zip]

Archive with 1 entries (1 files):
- nanomaterials-1398886-supplementary.pdf
